# Supplementary material for: Multimodality Imaging to Predict Response to Systemic Treatment in Patients with Advanced Colorectal Cancer
Source: PLoS One. 2015 Apr 1;10(4):e0120823. doi: 10.1371/journal.pone.0120823 (PMC4382283; doi:10.1371/journal.pone.0120823)
Supplement: S1 Dataset — All patients were given one study number and have scan data in up to three time points: before chemotherapy (1), one week after chemotherapy (2) and after 3 cycles (3). Average T2* of all assessed lesions (in ms) is given, as is the difference in T2*. The mean ADC per assessed tumor and the average ADC of all assessed tumors is given (in *10–6 mm/s2). The SUVmax per tumor, the volume-weighted average SUVmax and the total TLG are given. The maximum diameter (in mm) per assessed lesion is reported, as is the calculated response on CT. Furthermore, it reports whether patients had a metastasectomy after study participation (2) of not (1), were progressive (1) during follow up or had still a response (2), died during follow-up (1) or were still alive (2) at the end of follow up. Progression free survival and overall survival are reported in weeks. (XLSX) [file pone.0120823.s001.xlsx]

## Sheet: Sheet1
studynumber	scannr	Age	t2starmean	T2stardiff	ADCmean1	ADCmean2	ADCmean3	ADCmean4	ADCmean5	mean ADC	mean ADC difference	SUVmax1	SUVmax2	SUVmax3	SUVmax4	SUVmax5	mean SUVmax	difference SUVmax	Total TLG	TLG response	CT1	CT2	CT3	CT4	CT5	CT sum	percentage difference CT	Resection	Progression	Death/alive	PFS	PFS or last control	OS	OS or Last control
1	1	66	41.598		1348.97	1316.08	1340.67	1376.71	1165.36	1309.56		11.7848	15.121	15.6041	16.6466	11.9885	14.9503		1988.11		29.2	39.3	37.8	82.8	46.4	235.5	-37.5796	1	1	1	26	26	67	67
1	2	66																									-37.5796	1	1	1	26	26	67	67
1	3	66										7.34059	5.31847	6.06784	6.02943	0	6.02345	-59.7101	251.828	-87.3333	16.7	21	25.1	54	30.2	147	-37.5796	1	1	1	26	26	67	67
2	1	69	33.974		1067.15	742.82	925.507	1112.93	1156.26	1000.93		12.62	12.2345	13.1482	10.4499	10.5298	12.1797		696.946		53.3	30.2	17.6	14.4	22.8	138.3	-27.115	1	1	1	19	19	31	31
2	2	69	30.686	-3.288	927.754	876.26	973.839	1158.32	1385.28	1064.29	63.3575	12.1314	8.71919	9.6331	7.46364	5.95194	10.5549	-13.34	275.883	-60.4154							-27.115	1	1	1	19	19	31	31
2	3	69										13.2976	6.7129	0	4.92074	0	11.7489	-3.53714	139.747	-79.9487	51.4	22.3	7.9	8.1	11.1	100.8	-27.115	1	1	1	19	19	31	31
3	1	55	36.818		1287.72	991.987	1307.2	1154.45	961.556	1140.58		17.6356	18.2436	16.0982	20.8494	18.8217	19.8553		2842.27		48.9	15.9	37.2	123	41.8	266.8	-34.8576	1	1	1	36	36	89	89
3	2	55			1783.5	1413.35	1681.54	1754.6	1159.83	1558.56	417.981	7.05116	12.6829	7.59191	10.8688	8.34081	9.60608	-51.6195	754.421	-73.4571							-34.8576	1	1	1	36	36	89	89
3	3	55										5.21217	4.10568	5.14503	7.64185	0	6.78096	-65.848	181.656	-93.6088	32.8	9	19	90.2	22.8	173.8	-34.8576	1	1	1	36	36	89	89
4	1	49	39.516		1082.88	1308.81	1174.61			1188.77		25.1994	19.5575	17.2156	19.7128	16.4466	19.5181		4405.74		61.4	31.4	146	56.9	34.7	330.4	-36.9552	1	1	1	42	42	42	42
4	2	49	36.774	-2.742	1443.29	1399.79	1234.65			1359.24	170.477	15.4114	12.2283	13.1768	16.2802	13.0208	13.9744	-28.403	4383.59	-0.502631							-36.9552	1	1	1	42	42	42	42
4	3	49										9.77933	6.41893	6.33639	7.8695	0	7.55575	-61.2885	294.154	-93.3234	48.2	26.2	88.6	31.8	13.5	208.3	-36.9552	1	1	1	42	42	42	42
5	1	74	35.358		1424.48	1307.76	1360.09	1191.86	2300.2	1516.88		13.3772	12.0246	9.98649	15.7812	10.5381	12.2016		691.319		62.4	46.4	19.7	36.1	45.9	210.5	-16.8646	1	1	2	38	38		38
5	2	74			1542.38	1562.58	1664.94	1506.5	2815.16	1818.31	301.435	8.0382	8.42577	8.06641	8.60837	8.47725	8.2559	-32.3374	533.832	-22.7806							-16.8646	1	1	2	38	38		38
5	3	74										6.36039	8.05026	6.06334	5.25503		6.44555	-47.1744	167.843	-75.7213	55.6	37.8	16.2	26.9	38.5	175	-16.8646	1	1	2	38	38		38
6	1	57	24.36		1068.11	1084.69	1091.63	1191.9	1078.78	1103.02		12.9097	9.2504	8.94644	11.0574	16.8561	13.5977		521.519		35.3	14.9	15.4	23.3	38.8	127.7		1	1	1	2	2	2	2
6	2	57										10.0295	7.85026	8.45827	8.52695	14.7124	11.4894	-15.5049	375.879	-27.9262								1	1	1	2	2	2	2
6	3	57																										1	1	1	2	2	2	2
7	1	62	35.446		1225.68	1304.66	1333.78	1081.75	1405.76	1270.32		23.4851	19.4867	22.4316	16.4907	16.4365	20.4872		2171.97		58.9	62.6	34	63.9	25.1	244.5	-34.5194	1	1	1	64	64	83	83
7	2	62			1335.54	1314.32	1468.06	1376.3	1462.07	1391.26	120.933	20.7103	13.007	17.4395	12.3626	12.5343	15.2373	-25.6254	1564.69	-27.9596							-34.5194	1	1	1	64	64	83	83
7	3	62										7.72834	10.2031	9.63232	6.85556	7.56082	8.46756	-58.6689	120.698	-94.4429	41.2	41.3	28.4	35.7	13.5	160.1	-34.5194	1	1	1	64	64	83	83
8	1	72	16.72		981.334	1709.1				1345.21		7.78108	4.21298	4.73964			6.49624		290.95		59.8	9.1	25.9			94.8	-41.9831	1	1	1	60	60	96	96
8	2	72	16.73	0.01	912.472	2202.52				1557.5	212.283	6.58536	4.1387	4.03572			6.12494	-5.71562	268.62	-7.67482							-41.9831	1	1	1	60	60	96	96
8	3	72										4.36783	4.65807	0			4.38259	-32.5366	68.8095	-76.3501	37.1	2.8	15.1			55	-41.9831	1	1	1	60	60	96	96
9	1	66	28.745		1353.15	1061.24				1207.2		11.5481	6.45416	9.02992			9.56028		136.465		43.3	9.6	46.7			99.6	-19.0763	1	1	2	99	99		221
9	2	66	24.145	-4.6	1198.33	1141.49				1169.91	-37.2897	9.25788	9.88102	6.43162			7.69345	-19.527	207.299	51.9058							-19.0763	1	1	2	99	99		221
9	3	66										6.58864	10.0112	6.21691			6.93971	-27.411	67.2845	-50.6948	32.7	9.7	38.2			80.6	-19.0763	1	1	2	99	99		221
10	1	66	19.05		967.803	2373.97	1158.98			1500.25		6.56913	5.90591	6.466			6.22089		66.5164		12.5	17.8	20.3			50.6	-13.6364	1	1	2	30	30		30
10	2	66	21.21	2.16	1026.25	2316.47	1218.13			1520.28	20.0333	6.19683	5.68567	8.45089			6.41066	3.05055	71.7544	7.87468							-13.6364	1	1	2	30	30		30
10	3	66										0	6.24816	0			6.24816	0.438356	52.9281	-20.4285	10	18.9	14.8			43.7	-13.6364	1	1	2	30	30		30
11	1	56										9.80272	6.54262	8.63298	7.33407	6.14653	9.24436		1527.59		53	19.2	22.1	14.3	15.2	123.8	-76.4055	1	1	1	92	92	101	101
11	2	56																									-76.4055	1	1	1	92	92	101	101
11	3	56																			24.21	0	0	0	5	29.21	-76.4055	1	1	1	92	92	101	101
12	1	69	18.23		1283.68					1283.68		21.0247					21.0247		375.496		44.1					44.1	-25.6236	1	1	1	32	32	81	81
12	2	69	18.07	-0.16	1466.73					1466.73	183.046	7.12547					7.12547	-66.109	93.0844	-75.2103							-25.6236	1	1	1	32	32	81	81
12	3	69										5.76884					5.76884	-72.5616	22.0409	-94.1302	32.8					32.8	-25.6236	1	1	1	32	32	81	81
13	1	29	35.98		1068.11	1084.69	1091.63	1191.9	1078.78	1103.02		7.70717	8.69755	8.78074	15.1258	11.043	10.7913		2229.53		25.4	75.6	48.2	120.9	126.1	396.2	-11.2065	1	1	1	31	31	31	31
13	2	29																									-11.2065	1	1	1	31	31	31	31
13	3	29										4.61299	7.98039	5.71205	6.47613	9.72958	8.08812	-25.0497	605.94	-72.822	20.7	73.3	32.6	108.5	116.7	351.8	-11.2065	1	1	1	31	31	31	31
14	1	60										5.90479	11.4094	10.9207	8.87989	9.31523	10.617		1336.49		21.8	53.5	81.1	15.3	47.4	219.1	-20.4016	1	1	1	24	24	34	34
14	2	60										5.43227	9.36884	10.516	8.38263	10.229	9.82392	-7.47025	434.751	-67.4706							-20.4016	1	1	1	24	24	34	34
14	3	60																			16.2	43.6	70.7	14.5	29.4	174.4	-20.4016	1	1	1	24	24	34	34
15	1	65			1303.31	1299.46	1250.95	1260.18	1206.89	1264.16		7.41908	10.5893	5.98239	7.43493	7.02931	7.78675		71.7524		14.9	24.8	20.3	27.5	13.8	101.3	-27.8381	1	1	1	30	30	87	87
15	2	65			1311.93	1566.45	1323.82	1303.57	1324.49	1366.05	101.894	5.68738	7.29415	5.77267	5.69716	7.02367	6.49798	-16.5508	91.8743	28.0435							-27.8381	1	1	1	30	30	87	87
15	3	65										0	0	0	4.27587	5.41268	5.25664	-32.4924	16.1774	-77.4539	15.4	17	17.1	15.1	8.5	73.1	-27.8381	1	1	1	30	30	87	87
16	1	61	26.8175		1204.92	1373.71	1270.96	1680.53		1382.53		9.09047	7.90928	5.70979	11.4269	0	9.22216		370.732		69.4	34	17.1	42.5		163	-37.1166	2	2	2		171		171
16	2	61	29.45	2.6325	1135.18	1406.29	1153.94	1619.73		1328.78	-53.7465	9.32887	8.39985	7.10085	13.541	0	10.5581	14.4866	334.449	-9.78689							-37.1166	2	2	2		171		171
16	3	61										5.65247	0	0	8.644	0	6.85912	-25.6234	51.7162	-86.0502	44.5	23.5	12.2	22.3		102.5	-37.1166	2	2	2		171		171
17	1	52	46.966		1040.58	1010.88	1084.88	1004.17	1473.24	1122.75		15.9357	9.84285	8.16368	9.28886	7.79496	12.6236		481.973		61	27.7	16.2	32.4	17.4	154.7		1	1	1	2	2	6	6
17	2	52	47.382	0.416	1137.74	1086.78	1088.92	1021.47	1440.69	1155.12	32.3692	15.6542	8.20215	7.82376	9.52423	9.09223	11.2241	-11.0857	488.255	1.30342								1	1	1	2	2	6	6
17	3	52																										1	1	1	2	2	6	6
18	1	60										6.52808	5.69574				6.41711		12.7993		9					9	8.9	1	1	2	51	51		64
18	2	60										5.46851	6.51324				3.95851	-38.3133	7.18276	-43.8814							8.9	1	1	2	51	51		64
18	3	60										0	0					-100	0	-100	9.8					9.8	8.9	1	1	2	51	51		64
19	1	66	30.3333		1277.05	1185.88	1458.44			1307.12		7.03854	5.98952	4.67193	4.7781		6.22943		53.357		36.5	13.8	12.8	9.7		72.8	-25.6868	1	1	2	92	92		92
19	2	66	32.4267	2.09333	1324.55	1388.56	1656.44			1456.52	106.706	5.55756	5.86375	5.3475	4.61432		5.37625	-13.6959	53.9059	1.02862							-25.6868	1	1	2	92	92		92
19	3	66										4.68101	0	0	5.6826		4.7709	-23.4135	24.242	-54.5664	31.2	7.7	9.3	5.9		54.1	-25.6868	1	1	2	92	92		92
20	1	64	32.72		1138.02					1138.02		11.2572					11.2572		1498.89		130					130	-30	1	1	2	28	28		28
20	2	64	26.3	-6.42	1295.45					1295.45	157.424	10.4236					10.4236	-7.40479	1776.15	18.4974							-30	1	1	2	28	28		28
20	3	64										6.29913					6.29913	-44.0436	196.92	-86.8623	91					91	-30	1	1	2	28	28		28
21	1	70	30.06		1021.59	2015.52	1257.73	878.463	734.157	1181.49		10.7399	12.2449	9.15406	9.74405	10.8196	11.3017		355.239		22.5	53.2	24.4	21.5	18.9	140.5	-53.1673	1	1	1	16	16	51	51
21	2	70	31.636	1.576	979.606	1880.48	1148.05	1134.19	967.154	1221.9	40.403	9.1652	12.54	9.00788	5.84426	7.4657	10.248	-9.32368	312.424	-12.0523							-53.1673	1	1	1	16	16	51	51
21	3	70										0	7.43599	6.29727	0	4.94038	6.56959	-41.8711	55.2641	-84.4431	17	35.7	0	6.1	7	65.8	-53.1673	1	1	1	16	16	51	51
22	1	66	30.626		1228.95	1299.2	865.111	1217.89	1020.03	1126.24		5.81569	6.05334	5.16754	6.00141	5.18738	5.83544		131.158		18	36.9	31.5	30.1	19.7	136.2	-43.9794	1	1	1	39	39	121	121
22	2	66										6.16541	6.63161	5.01863	6.76501	5.82648	6.30925	8.11952	99.6359	-24.0339							-43.9794	1	1	1	39	39	121	121
22	3	66										0	4.93398	0	5.7185	0	5.39598	-7.53096	31.0518	-76.3249	7.6	28.9	18.3	21.5	0	76.3	-43.9794	1	1	1	39	39	121	121
23	1	63	30.33		1216.59	1231.37	1164.68			1204.21		12.4087	12.3613	12.0947			12.2585		1889.77		56	67	75			198	-36.87	2	1	2	123	123		123
23	2	63	24.8167	-5.51333	1240.81	1240.98	1200.25			1227.35	23.1357	10.4811	9.33441	10.8697			10.239	-16.4745	1106.89	-41.4275							-36.87	2	1	2	123	123		123
23	3	63										5.47962	6.7597	5.5721			5.85666	-52.2236	89.1262	-95.2838	35	47	43			125	-36.87	2	1	2	123	123		123
24	1	74	44.632		867.596	713.07	747.066	999.982	787.919	823.126		16.1231	14.1042	14.0609	12.655	12.9517	14.9484		3458.29		78.7	67.7	70.3	48.7	50	315.4		1	1	1	3	3	6	6
24	2	74										13.4816	12.4897	12.2871	12.7195	12.7973	13.065	-12.5994	4572.19	32.2096								1	1	1	3	3	6	6
24	3	74																										1	1	1	3	3	6	6
25	1	49	31.61		1019.72	956.391				988.054		10.9602	7.99252				9.77317		31.9612		22	13				35	-20	1	1	1	50	50	142	142
25	2	49			1435.77	1048.97				1242.37	254.312	6.50654	5.25495				5.75962	-41.067	23.0835	-27.7766							-20	1	1	1	50	50	142	142
25	3	49										0	5.61366				5.61366	-42.5605	7.0068	-78.0771	17	11				28	-20	1	1	1	50	50	142	142
26	1	53	35.37		977.62	1060.03	1592.51	1210.96	1064.08	1181.04		7.81479	7.83789	4.96546	5.78197	4.64294	7.04183		317.213		48.7	45.2	20.2	26.3	16.6	157.2	-41.3	1	2	2	25	25		25
26	2	53	27.115	-8.25	1012.13	1170.21	1358.57	1210.62	1100.9	1170.48	-10.5568	6.67403	7.95814	6.43277	5.51583	5.17272	7.05061	0.124648	230.716	-27.2676							-41.3	1	2	2	25	25		25
26	3	53										6.95647	8.59749	6.35799	4.62384	0	6.83815	-2.89251	103.11	-67.495	30	30.8	14.3	11.4	5.7	92.2	-41.3	1	2	2	25	25		25
27	1	65	31.436		1170.64	975.249	1134.38	1244.42	908.141	1086.57		12.2011	8.05855	19.2917	15.848	9.57109	18.1895		4844.73		31.5	37.9	135	50.4	25.1	279.9		1	1	1	3	3	11	11
27	2	65	43.41	11.97	1185.62	970.901	1137.09	1280.61	974.221	1109.69	23.1217																	1	1	1	3	3	11	11
27	3	65																										1	1	1	3	3	11	11
28	1	65	29.8433		1195.11	1549.43	1526.35			1423.63		8.31322	8.22878	8.54947			8.35751		954.12		65	57	51			173	-46.2	1	2	2		18		139
28	2	65	27.77	-2.07	1316.67	1208.52	1556.54			1360.58	-63.0543	7.09332	7.7577	7.70786			7.38617	-11.6223	676.813	-29.0642							-46.2	1	2	2		18		139
28	3	65										3.70654	3.977	4.94918			4.16919	-50.1145	94.441	-90.1018	49	28	16			93	-46.2	1	2	2		18		139
29	1	74	24.514		1063.26	1131.45	948.732	1151.73	1167	1092.43											20.8	21.1	26.5	55.3	16.3	140		1		2		129		129
29	2	74	24.7775	0.27	1031.62	1034.92	945.344	1222.01	1112.72	1069.32	-23.11																	1		2		129		129
29	3	74																										1		2		129		129
30	1	43	25.56		1714.9					1714.9		16.6537					16.6537		118.776		62					6.2	-45.2	2	2	2		85		85
30	2	43	11.81	-13.75																							-45.2	2	2	2		85		85
30	3	43										3.89407					3.89407	-76.6175	4.90819	-95.8677	34					3.4	-45.2	2	2	2		85		85
31	1	56	22.234		1341.41	1034.37	1293.03	1168.4	1213.29	1210.1											15.7	15	15.6	10.6	12.6	69.5		1	2	2		19		19
31	2	56	17.744	-4.49	1138.49	727.62	1196.53	991.4	978.638	1006.54	-203.56																	1	2	2		19		19
31	3	56																										1	2	2		19		19
32	1	77	23.732		1017.72	933.44	901.265	1101.84	870	964.853		10.0431	9.52023	10.0898	8.97706	4.98127	8.96081		63.9817		18	11.4	15.7	10.9	6.3	62.3	-38.3628	1	2	2		17		17
32	2	77	17.18	-6.55	1185.48	908.385	1023.7	1173.26	803.231	1018.81	53.96	8.5549	6.01053	6.9516	5.2778	3.65204	6.4151	-28.4094	44.1161	-31.0489							-38.3628	1	2	2		17		17
32	3	77										4.89747	4.54036	0	0	0	4.61058	-48.5473	22.0759	-65.4966	14.3	8.9	9.1	6.1	0	38.4	-38.3628	1	2	2		17		17
33	1	63	27.165		1046.12	1005.14				1025.63		8.99475	4.31917				7.85553		34.2786		68	13.4				81.4	6.14	1	1	2	19	32		32
33	2	63	32.155	4.99	1011.56	804.27				907.916	-117.71	10.2719	4.99563				9.01456	14.7543	46.5819	35.892							6.14	1	1	2	19	32		32
33	3	63										10.5361	5.54764				9.39887	19.6465	39.9469	16.5361	72	14.4				86.4	6.14	1	1	2	19	32		32
34	1	67	29.52		1454.16	1166.7	1384.05			1334.97		8.39352	6.99943	3.60374			7.57164		1703.6		93.1	93	10			196.1	7.65	1	1	2	7	7		7
34	2	67	27.71	-1.81	1692.92	1270.49	1079.57			1347.66	12.69	8.89234	7.1425	3.48606			7.99715	5.61987	2398.59	40.7954							7.65	1	1	2	7	7		7
34	3	67										6.81378	5.64452	2.69044	4.07158		6.16414	-18.5891	1048.6	-38.4482	98.4	89	8	16		211.4	7.65	1	1	2	7	7		7
35	1	50	28.56		1004.35	1038.38	1199.98	1003.36	1328.16	1114.85		9.14848	10.7513	9.70052	9.38858	10.8909	10.4704		2173.59		35.2	42.7	50	22.2	103	253.1	-30.11	2	2	2		67		67
35	2	50	28.616	0.06	1100.84	1123.22	1282.73	1129.8	1542.67	1235.85	121	4.86418	6.20455	4.80191	4.41625	6.55851	5.97019	-42.9803	560.084	-74.2324							-30.11	2	2	2		67		67
35	3	50										4.26597	3.55252	3.72726	4.20242	5.89132	4.94145	-52.8055	116.379	-94.6458	30.3	26.2	40.5	14	65.9	176.9	-30.11	2	2	2		67		67
36	1	57	26.73		1090.3	1226.64	1511	1453	1199.9	1296.31		8.94871	8.97473	9.22403	5.85904	12.665	9.83991		223.756		25.3	23	21.7	27.1	27.6	124.7	-27.5	2	2	2		89		109
36	2	57	21.928	-4.8	1236.01	1235.67	1280.98	1161.15	1137.92	1210.35	-85.81	5.66856	5.7439	4.88885	3.64319	7.47402	5.97794	-39.248	149.712	-33.0914							-27.5	2	2	2		89		109
36	3	57										3.14192	4.84204	3.49691	0	3.25407	3.52849	-64.141	67.4242	-69.867	16.2	21	16.9	15.8	20.5	90.4	-27.5	2	2	2		89		109
37	1	71	24.858		1047.09	1451.6	951.026	753.681	1053.45	1051.37		9.20933	7.72109	4.44397	10.9239	5.29774	8.27657		108.231		23.4	13.7	10.1	21.1	14.7	83		1	1	1	6	6	6	6
37	2	71	27.56	2.7	750.76	1126.41	825.129	1012.55	1553.88	1053.75	2.38	6.21643	5.39856	2.88385	8.89704	3.1162	5.66767	-31.5215	71.4845	-33.9521								1	1	1	6	6	6	6
37	3	71																										1	1	1	6	6	6	6
38	1	58	34.37		1238.7	1268.14	1984.65	990.452	1048.3	1306.05		9.44484	8.12051	9.41423	8.48064	10.8661	9.42959		754.86		30.5	45.8	45.9	23.3	30.2	175.7			2			9
38	2	58																											2			9
38	3	58																											2			9
39	1	76	24.8691		1094.36					1094.36		11.1377					11.1377		1192.89		111					111	-36.2	2	2	2		86		97
39	2	76	21.2844	-3.58913	1182.47					1182.47	88.1115						9.11748	-18.1383	508.915	-57.3378							-36.2	2	2	2		86		97
39	3	76										6.7649					6.7649	-39.261	221.484	-81.43	70.8					70.8	-36.2	2	2	2		86		97
